# Supplementary material for: Long-Term Impact of Pneumococcal Conjugate Vaccines on the Burden of Pneumococcal Meningitis in Mozambique, 2013–2023
Source: Vaccines (Basel). 2025 Dec 15;13(12):1246. doi: 10.3390/vaccines13121246 (PMC12737670; doi:10.3390/vaccines13121246)
Supplement: Supplementary file 1 [file vaccines-13-01246-s001.zip]

Archive with 1 entries (1 files):
- vaccines-3594798-supplementary.pdf
